# Supplementary material for: Structural basis for PoxtA-mediated resistance to phenicol and oxazolidinone antibiotics
Source: Nat Commun. 2022 Apr 6;13:1860. doi: 10.1038/s41467-022-29274-9 (PMC8987054; doi:10.1038/s41467-022-29274-9)
Supplement: Supplementary file 3 — Source Data [file 41467_2022_29274_MOESM3_ESM.xlsx]

## Sheet: Figure 2
A: heatmap, wt cells with and without linezolid treatment. 5PSeq counts relative to the first nucleotide of the amino acid encoding codon. Merged data from three replicates.
distance from codon (nt)	-20	-19	-18	-17	-16	-15	-14	-13	-12	-11	-10	-9	-8	-7	-6	-5	-4	-3	-2	-1
ALA	0.972988330335883	1.17258354891772	1.33983307964515	1.04136242439903	1.25725132307027	1.39514090700217	1.22706813095882	1.47603214186946	1.98181965763595	1.18916381692643	1.68971066617625	2.1517384655384	2.79243217542416	1.40028408465974	1.46851261425213	0.892718167111866	1.26354927675421	1.25348781428576	0.826612025085708	1.13683619969124
ARG	0.868457030642014	1.12999381743705	1.21517533710863	0.833017042183363	1.08427965345901	1.3510371357987	1.18561970396035	1.1581282124986	1.09740601033492	0.802773137730687	1.00598125452147	1.02782295596121	0.471889328890317	1.03599028250816	1.18927693371095	0.815914536330411	1.06857330161323	1.21550291422636	0.847083214559401	1.14513515993774
ASN	0.89889144881978	1.08531292899972	1.16901652220022	0.913859979192589	1.1271221395329	1.19814173916437	1.04718319699726	1.1049587584831	1.10845804369168	0.842466622627805	1.0136801655815	0.937472528983422	0.475495690612402	0.988905527188632	1.01461034988176	0.702423545139912	1.0368564125335	1.12597453640682	0.814765332791473	0.938238787442931
ASP	0.865460576807023	1.12305731298861	1.24318896159586	0.936945309821277	1.2133905115083	1.24213518219473	1.10420128096731	1.04376446691843	1.08883237272583	0.820276283431456	0.904532859635845	0.913485771081794	0.434945519030791	0.938734326472003	0.992838988319443	0.662527153383512	1.01621230246936	1.12593167814343	0.731277475248887	1.04978565269612
CYS	0.879807464603182	1.20214496431488	1.23406031734979	0.782065475261904	1.12797873261817	1.28721983871255	1.01069777869355	1.27934693450024	1.12384819281709	0.733899647066986	1.11444220930636	1.21405612542919	1.18482687970267	1.09680818885168	1.12725724522641	0.755725366480166	1.05573848262737	1.14198741714665	0.795762154595989	1.11569708821069
GLN	0.905416177266038	1.12633461958982	1.24804796295227	0.844768352634118	1.18206834000757	1.32626281360387	1.31249607004446	1.18360833357068	1.19148371394401	0.873830079588291	1.09881165248867	1.09720991632021	0.535512029161416	1.10864760360657	1.14033309905057	0.947140333574485	0.919672514605263	1.25398327782625	0.971494941461547	0.964033359334921
GLU	0.868247664516076	1.08843153379211	1.23934867694358	1.00469807876806	1.08736869690397	1.21179974003871	1.24113362576763	1.04610065448976	1.07454611308076	0.897134238257321	0.962819399053964	1.03799628949116	0.520333278845157	1.05438706985043	1.21281091559705	1.03567063680955	1.08768150912469	1.23904127100768	0.99371462522182	1.01150878093501
GLY	0.883396360171076	1.05380419575635	1.14361113915124	0.876517923373362	1.03412752694946	1.04766933640042	0.754575075967867	1.00139083034197	0.983735571814458	0.559021497699901	0.951996004393498	1.04105634708383	0.784274032121127	1.06016131416795	1.07925546438779	0.74493551283272	1.1089694768887	1.24718159579542	0.816200745580721	1.1045069527324
HIS	0.865082961571953	1.04410754229947	1.25030642897492	0.766725138049834	1.14672015673915	1.36116014987592	1.07358417558765	1.17299294893024	1.10355809874824	0.70678548494588	1.05602233203493	0.961133995069785	0.44375500000099	1.09924135536953	1.19720156446162	0.784125396938268	1.08314217898801	1.11705251790969	0.821754864002876	0.998585452112647
ILE	0.866829595506222	1.06276967414025	1.12306636588104	0.814035788090058	1.10479904845322	1.14579949775685	0.988488564884241	1.09938526712566	1.11660347940772	0.878873288750192	1.02902284006995	1.04799509039124	0.602241835347846	1.00275723354014	1.085979164903	0.936113229121992	1.14107600012768	1.07481000110154	0.938463287859689	1.17435800777809
LEU	0.913692831216987	1.09083057876736	1.15524067221217	0.832361680376473	1.09484088891146	1.15730403004185	0.953010828501768	0.977988018721002	1.0266758122788	0.825871769972009	0.946649234748443	0.968631488358361	0.463751282155783	0.992592195147366	1.1420094036883	0.883003911099911	0.901027462494013	1.04838040907539	0.826162336934802	1.10386656294083
LYS	0.904590455206262	1.08969986925704	1.22232382621588	0.950786195482285	1.1179006540219	1.17997677187196	0.961737312092567	1.07300449237151	1.09388990562713	0.937355362943154	1.03632203254341	1.05817842736804	0.487850399557074	1.09721972965723	1.19702623483914	1.06341725298143	1.11313745426138	1.23694739311604	1.06513779642715	0.971599585978101
PHE	0.842574203641868	1.1205405355608	1.12409188353793	0.794004189206471	1.12061793359612	1.21203711827064	0.955368562521783	1.18101462527467	1.1627855110409	0.823930828658524	1.0492365008805	0.966142279270302	0.491207160221891	1.04067718972358	1.20034952414637	0.839223837534637	1.03494045828631	1.12932211450809	0.879480287235931	1.1474248261637
PRO	0.825436936932262	0.993152554584249	1.04552505505864	0.794473194010273	0.963494292405033	1.03625875812391	0.539146760848469	0.934485206611656	0.986655798889773	0.626895008742453	0.956681907479201	0.98742243623871	0.647351087458365	0.9825803179512	1.08271051868936	0.80002891577378	1.10083316111538	1.11085261195137	0.805266436136605	1.06744047111976
SER	0.926852102722243	1.14517943217727	1.24283294772246	0.874014649017032	1.18359632903368	1.29908063664925	1.13038287567715	1.30998357831688	1.45151508072197	1.12976318330561	1.34526773744516	1.47236119858133	1.70264002149858	1.25831370761542	1.14811624213253	0.817271303301092	1.14317470761693	1.19250867549103	0.882414117995389	1.14867929483113
THR	0.859999767406748	1.09450089332572	1.16424665045572	0.871981357701292	1.14566850911412	1.30065128144962	1.17569903323178	1.18925768757837	1.34949128477319	1.0757775216775	1.23595474738077	1.41834646749397	1.37987648955337	1.15178476210008	1.11341173065169	0.968310595256146	1.11667488951626	1.02643379917784	0.906145646258823	1.14262493898493
TRP	0.885014697655127	1.12051093418001	1.25582213481452	0.898642042042747	1.05683073785924	1.25310155683211	1.04706475912245	1.03159208410042	1.07082292961662	0.722805477491221	1.0516474267976	1.06937977202954	0.5808175232401	1.09915732193513	1.27778454765181	0.871115461560882	1.11766026812147	1.38886774059028	1.00077750864234	1.21755109395464
TYR	0.826741504237421	0.942248591844467	0.861988189846361	0.716027377532936	0.660066212353308	0.625446877002146	0.239849013043135	0.614803811762881	0.633756887274175	0.838877780869502	0.977744570976103	1.00205987043321	0.643143271714005	1.08886843700594	1.34738320243088	1.11963985729032	1.14062629083739	1.39649351134076	1.06522332348265	1.10909244599602
VAL	0.854743899403205	1.11331585954304	1.16950896257096	0.98440624630578	1.12349083515477	1.2261363798768	1.0429051247528	1.15467719100063	1.27945134410963	1.08207329698806	1.13986658991622	1.23828339937576	0.959265188733469	1.15633483110683	1.33824740965789	1.00691870625263	1.1823518394095	1.26136128276012	0.954212768692341	1.16390713728995
MET	0.90473007516354	1.10129516348081	1.12662416748691	0.822627313837527	1.01458161855181	1.13082728917402	1.05730198041776	1.06453633987496	1.11513380262362	1.00553410216181	0.948306201120856	1.0567653795989	0.479155040389737	0.972891562164938	1.08533177254665	0.871494048368328	1.05753785369838	1.04086786163963	0.834825129948227	1.17505160168121
B: metagene, wt cells with and without linezolid treatment. 5PSeq counts relative to the first nucleotide of Ala encoding codons. Merged data from three replicates.
distance from codon (nt)		-30	-29	-28	-27	-26	-25	-24	-23	-22	-21	-20	-19	-18	-17	-16	-15	-14	-13	-12	-11	-10	-9	-8	-7	-6	-5	-4	-3	-2	-1	0	1	2
A: WT untreated	Ala	5960	20647	6000	6034	20392	6055	6202	20878	6055	5968	21039	5825	5768	18658	5726	5967	17617	5812	6292	23111	6373	6664	23376	6604	6151	21978	7257	7057	23892	4791	5204	22653	4843
D: WT linezolid		13225	33224	11605	12917	32642	11530	13196	33220	11704	13348	35476	11837	13393	33672	12476	14427	37463	14867	21610	47628	18662	24850	113124	16026	15654	34002	15891	15330	34226	9439	11910	35181	10619
C: metagene, PoxtA-experssing cells with and without linezolid treatment. 5PSeq counts relative to the first nucleotide of the Ala encoding codons. Merged data from three replicates.
distance from codon (nt)		-30	-29	-28	-27	-26	-25	-24	-23	-22	-21	-20	-19	-18	-17	-16	-15	-14	-13	-12	-11	-10	-9	-8	-7	-6	-5	-4	-3	-2	-1	0	1	2
A: PoxtA untreated		5462	20102	5176	5521	20129	5404	5501	20652	5383	5364	20469	5231	5393	17977	5165	5350	22711	5173	5384	20878	5508	5611	19613	5674	5436	21144	6815	6307	23344	4374	4792	21396	4427
D: PoxtA linezolid		4998	18564	4560	5132	18381	4620	4995	18243	4635	4990	18541	4735	5267	17490	4718	5613	24019	4977	5941	19864	5341	6539	31583	5258	5465	18624	5870	5788	20696	3730	4410	19025	3860

## Sheet: SFigure 2
Wild-type and PoxtA-expressing cells with and without LZD treatment. 5PSeq counts relative to the first nucleotide of codons encoding Ala, Ser or Thr as indicated. Merged data from three replicates.
distance from codon (nt)		-30	-29	-28	-27	-26	-25	-24	-23	-22	-21	-20	-19	-18	-17	-16	-15	-14	-13	-12	-11	-10	-9	-8	-7	-6	-5	-4	-3	-2	-1	0	1	2
A: WT untreated	Ala	5960	20647	6000	6034	20392	6055	6202	20878	6055	5968	21039	5825	5768	18658	5726	5967	17617	5812	6292	23111	6373	6664	23376	6604	6151	21978	7257	7057	23892	4791	5204	22653	4843
D: WT linezolid		13225	33224	11605	12917	32642	11530	13196	33220	11704	13348	35476	11837	13393	33672	12476	14427	37463	14867	21610	47628	18662	24850	113124	16026	15654	34002	15891	15330	34226	9439	11910	35181	10619
A: PoxtA untreated		5462	20102	5176	5521	20129	5404	5501	20652	5383	5364	20469	5231	5393	17977	5165	5350	22711	5173	5384	20878	5508	5611	19613	5674	5436	21144	6815	6307	23344	4374	4792	21396	4427
D: PoxtA linezolid		4998	18564	4560	5132	18381	4620	4995	18243	4635	4990	18541	4735	5267	17490	4718	5613	24019	4977	5941	19864	5341	6539	31583	5258	5465	18624	5870	5788	20696	3730	4410	19025	3860
B: WT untreated	Ser	3842	12920	3720	3840	13329	3793	4056	13265	3919	3941	12998	3769	3770	13727	3829	3776	10821	3697	3969	12825	3899	4039	12393	3736	4078	13352	3764	4022	13682	3754	3817	13198	4266
E: WT linezolid		8471	20714	7519	8337	21600	7634	8276	20797	7633	8237	20878	7480	8120	20792	7854	8501	21198	8393	9984	25110	9090	10306	36568	8147	8114	18911	7457	8312	20923	7473	7863	19978	8002
B: PoxtA untreated		3513	12637	3289	3478	12700	3354	3698	12873	3376	3565	12715	3230	3497	13148	3305	3340	11453	3291	3600	12354	3378	3556	11281	3390	3590	13183	3319	3622	13158	3316	3288	12880	3746
E: PoxtA linezolid		3078	11180	2954	3109	11466	2964	3265	11537	2908	3187	11417	2878	3204	11623	2806	3051	9704	2955	3383	11965	3001	3545	14097	3113	3226	10691	2919	3265	11410	2858	2981	11042	3356
C: WT untreated	Thr	4298	14285	4090	4226	14208	4191	4171	14247	4210	4280	14778	4292	4418	15060	4195	4078	11466	4082	4172	12848	4143	4168	14095	4313	4926	14175	4399	4675	14205	4340	5055	14655	4324
F: WT linezolid		9011	23039	8132	8654	22758	8082	8748	22527	7998	8704	22025	8141	8914	22758	8329	9192	23362	8413	9757	23953	8874	10245	33706	8609	9505	23787	8513	8316	22307	8594	10601	23966	8829
C: PoxtA untreated		3627	13649	3662	3739	13611	3651	3659	13846	3817	3988	14106	3836	3969	14865	3726	3654	10828	3581	3731	12741	3717	3837	12953	3824	4204	13466	3815	3969	13859	3590	4532	14721	3832
F: PoxtA linezolid		3564	12933	3179	3464	12559	3255	3452	12385	3292	3536	12390	3251	3442	13011	3391	3383	11007	3190	3464	11213	3444	3954	14211	3575	4079	14561	3486	3669	13158	3232	4110	13196	3307

## Sheet: SFigure 3
Wild-type and PoxtA-expressing cells with and without linezolid treatment. 5PSeq counts relative to the first nucleotide of each Alanine isoscceptor codon as indicated. Merged data from three replicates.
distance from codon(nt)		-30	-29	-28	-27	-26	-25	-24	-23	-22	-21	-20	-19	-18	-17	-16	-15	-14	-13	-12	-11	-10	-9	-8	-7	-6	-5	-4	-3	-2	-1	0	1	2
WT untrearted	D: GCT-Ala	1892	6657	1923	1987	6565	1881	1922	6699	1925	1888	6690	1898	1734	5901	1859	1889	4959	1872	1983	7816	2033	2143	7582	2079	1997	7129	2388	2207	7631	1512	2048	7399	1561
	A: GCC-Ala	817	2920	842	844	3054	828	875	3040	797	763	2973	818	833	2624	776	856	2458	841	931	3684	937	953	3426	969	858	3080	1284	1444	3660	681	564	3367	797
	B: GCA-Ala	2161	7348	2126	2128	6907	2268	2206	7176	2169	2205	7396	2066	2130	6621	2077	2104	6586	2048	2289	7667	2212	2284	7979	2402	2159	7520	2314	2141	7627	1645	1705	7679	1730
	C: GCG-Ala	1090	3722	1109	1075	3866	1078	1199	3963	1164	1112	3980	1043	1071	3512	1014	1118	3614	1051	1089	3944	1191	1284	4389	1154	1137	4249	1271	1265	4974	953	887	4208	755
WT linezolid	D: GCT-Ala	4252	10722	3548	4120	10491	3644	4239	10402	3601	4106	10897	3674	3944	10817	3932	4609	11127	4577	6402	15176	5588	7364	33744	4928	4980	11331	5133	4816	10511	2942	4731	11366	3344
	A: GCC-Ala	1903	5036	1727	1843	4721	1632	1887	4718	1714	1903	4996	1643	1896	4763	1814	2065	5484	2107	3005	7042	2640	3265	16076	2150	2119	4537	2809	3289	5340	1285	1381	4860	1668
	B: GCA-Ala	4764	11601	4232	4595	11358	4108	4573	11906	4184	4712	12677	4306	4980	11854	4452	5185	13766	5475	8021	16657	6866	9380	41029	5885	5695	12094	5033	4513	11491	3206	3718	12795	4056
	C: GCG-Ala	2306	5865	2098	2359	6072	2146	2497	6194	2205	2627	6906	2214	2573	6238	2278	2568	7086	2708	4182	8753	3568	4841	22275	3063	2860	6040	2916	2712	6884	2006	2080	6160	1551
PoxtA untrearted	D: GCT-Ala	1820	6575	1654	1861	6566	1682	1780	6832	1680	1717	6590	1637	1581	5843	1613	1625	6469	1631	1766	7124	1809	1771	6440	1835	1699	7037	2279	2015	7508	1388	1937	7189	1474
	A: GCC-Ala	800	2830	735	830	3025	704	781	3005	771	776	3034	720	769	2622	740	784	3112	689	785	3105	758	755	2965	776	733	2930	1240	1305	3737	651	565	3151	686
	B: GCA-Ala	1879	6980	1859	1845	6716	2018	1943	6849	1855	1854	7122	1792	1929	6180	1824	1928	8316	1855	1844	7175	1904	1947	6597	1968	1920	6885	2077	1905	7229	1478	1453	7029	1617
	C: GCG-Ala	963	3717	928	985	3822	1000	997	3966	1077	1017	3723	1082	1114	3332	988	1013	4814	998	989	3474	1037	1138	3611	1095	1084	4292	1219	1082	4870	857	837	4027	650
PoxtA linezolid	D: GCT-Ala	1646	6059	1419	1737	6087	1452	1607	6001	1484	1568	5981	1501	1595	5725	1445	1787	6993	1541	1900	6797	1737	1947	9736	1674	1792	6390	1982	1802	6788	1248	1771	6440	1308
	A: GCC-Ala	690	2729	670	724	2673	643	648	2649	643	691	2659	673	776	2495	705	818	3511	718	765	2865	768	837	4338	720	741	2509	1036	1231	3172	493	497	2651	593
	B: GCA-Ala	1738	6417	1618	1747	6221	1651	1765	6177	1638	1781	6411	1655	1856	5993	1665	1955	8544	1734	2130	6837	1825	2402	11392	1839	1882	6307	1826	1689	6623	1224	1319	6505	1402
	C: GCG-Ala	924	3359	853	924	3400	874	975	3416	870	950	3490	906	1040	3277	903	1053	4971	984	1146	3365	1011	1353	6117	1025	1050	3418	1026	1066	4113	765	823	3429	557

## Sheet: SFigure 4
A-D: wild-type and PoxtA-expressing cells with and withoutlinezolid treatment. 5PSeq counts relative to the first nucleotide of codons encoding Ala. Data presented for three individual biological replicates.
distance from codon(nt)		-30	-29	-28	-27	-26	-25	-24	-23	-22	-21	-20	-19	-18	-17	-16	-15	-14	-13	-12	-11	-10	-9	-8	-7	-6	-5	-4	-3	-2	-1	0	1	2
A: WT untreated	S1	2747	9942	2819	2801	9805	2829	2874	9985	2778	2804	10031	2767	2691	9044	2695	2809	8978	2700	3040	11263	3027	3164	11790	3105	2906	10653	3282	3217	11533	2176	2405	10956	2239
	S2	1822	6829	1882	1899	6777	1909	2017	6927	1883	1826	6918	1838	1831	6111	1811	1847	5828	1851	1913	7869	1925	2130	7858	2089	1889	7132	2305	2285	7992	1604	1618	7493	1524
	S3	1411	5043	1403	1378	5022	1445	1425	5095	1482	1441	4958	1299	1372	4582	1328	1423	3345	1362	1494	5506	1580	1564	5248	1503	1406	5326	1729	1738	5812	1082	1278	5656	1107
B: WT linezolid	S1	5501	14616	4788	5241	14414	4655	5500	14505	4878	5551	15723	4833	5647	14987	5162	6032	16722	6047	8997	21193	7685	10422	53849	6636	6499	14992	6568	6290	14999	3831	4887	15575	4312
	S2	3973	10796	3461	3809	10401	3491	3914	10672	3423	3948	11556	3449	3914	10742	3676	4257	12132	4435	6337	15468	5658	7485	39377	4802	4661	10620	4683	4526	11129	2822	3593	11548	3128
	S3	4087	11345	3571	4035	11392	3599	4122	11411	3609	4147	12087	3659	4164	11125	3929	4471	12317	4669	6904	16694	5935	7903	41960	5085	5053	11432	4973	4844	11539	2892	3607	11955	3252
C: PoxtA untreated	S1	1396	5203	1380	1428	5353	1404	1427	5388	1357	1418	5401	1372	1428	4848	1329	1405	6184	1398	1396	5545	1442	1425	5373	1431	1417	5689	1753	1624	6203	1140	1262	5750	1141
	S2	2056	7812	1939	2069	7700	2029	2097	8047	2083	2025	7755	1933	1973	6772	1991	1956	7625	1888	2051	8224	2092	2136	7635	2140	2009	8019	2622	2398	9020	1689	1901	8366	1724
	S3	2016	7914	1939	2042	8021	2037	2018	8098	1981	1999	8041	1948	2068	6907	1944	2035	9733	1957	2019	8184	2045	2136	7652	2160	2046	8209	2508	2348	9160	1557	1679	8498	1588
D: PoxtA linezolid	S1	1929	7580	1776	2010	7468	1931	1994	7504	1813	1955	7613	1849	2059	7101	1910	2309	9893	1960	2394	8120	2044	2673	13221	2053	2224	7583	2312	2273	8480	1465	1734	7784	1537
	S2	2134	8089	1997	2192	8116	1934	2079	7957	2006	2123	8089	2055	2242	7542	2036	2356	10424	2133	2491	8734	2346	2724	14199	2194	2327	8100	2509	2516	8973	1642	1865	8542	1612
	S3	946	3573	859	944	3598	846	945	3459	827	947	3526	868	987	3341	853	962	4897	917	1118	3941	997	1197	6460	1026	927	3621	1086	1024	4072	653	841	3727	715
E: Statistical analysis for effects of linezolid treatemnt and PoxtA experssion. 5PSeq counts at position -8 nt relative to the first nucleotide of codons encoding Ala. Norrmalised to the sum of counts spannng -30 to -3 nucleotides.
A: WT untreated	S1	0.08
	S2	0.08
	S3	0.07
B: WT linezolid	S1	0.18
	S2	0.18
	S3	0.18
C: PoxtA untreated	S1	0.07
	S2	0.07
	S3	0.07
D: PoxtA linezolid	S1	0.11
	S2	0.11
	S3	0.12

## Sheet: SFigure 5
A and B: wild-type and PoxtA expressing cells. 5PSeq counts relative to either the first nucleotide of summed start or stop codons. Merged data from three replicates.
distance from codon(nt)		-100	-99	-98	-97	-96	-95	-94	-93	-92	-91	-90	-89	-88	-87	-86	-85	-84	-83	-82	-81	-80	-79	-78	-77	-76	-75	-74	-73	-72	-71	-70	-69	-68	-67	-66	-65	-64	-63	-62	-61	-60	-59	-58	-57	-56	-55	-54	-53
A: START	WT	377	362	352	481	448	443	496	542	423	471	480	416	449	431	409	458	453	474	543	426	509	631	547	489	540	484	451	519	558	559	563	606	502	624	579	487	589	582	547	693	679	638	554	631	722	648	783	759
	PoxtA	343	351	360	377	366	384	471	456	407	389	417	367	443	399	414	406	397	426	493	445	447	502	516	448	449	462	424	414	483	514	531	487	438	521	474	472	601	524	509	617	577	556	554	579	674	569	697	689
distance from codon(nt)		-97	-96	-95	-94	-93	-92	-91	-90	-89	-88	-87	-86	-85	-84	-83	-82	-81	-80	-79	-78	-77	-76	-75	-74	-73	-72	-71	-70	-69	-68	-67	-66	-65	-64	-63	-62	-61	-60	-59	-58	-57	-56	-55	-54	-53	-52	-51	-50
B: STOP	WT	225	177	657	182	183	558	230	213	547	210	236	570	215	198	534	202	246	687	218	213	606	232	232	640	232	234	611	230	204	663	224	253	650	277	271	652	251	289	608	275	276	704	260	251	731	272	245	663
	PoxtA	200	191	615	173	165	505	204	207	599	209	201	553	187	196	542	156	186	614	189	206	608	214	198	635	199	202	574	215	197	644	214	224	704	233	250	651	240	234	619	215	256	661	222	221	694	193	226	598
C: heatmap, wild-type and PoxtA expressing cells. 5PSeq counts relative to the first nucleotide of the amino acid encoding codon. Merged data from three replicates.
distance from codon (nt)	-14	-13	-12	-11	-10	-9	-8	-7
ALA	1.3692680984097	0.945368352901908	0.908867396236522	0.959520687560347	0.917982073081635	0.894312842431774	0.891164785070405	0.912570559540325
ARG	1.0246217550321	0.974406536446345	0.974522217362551	0.991411047854015	0.935076412007821	1.00130392753813	1.08085581198564	0.969721216519726
ASN	0.998808540729933	0.941272175158928	0.982870595384208	1.00276934583967	0.946876973285132	0.956161020631173	0.993911095343507	0.924147931069953
ASP	1.03278880350877	0.955133553383557	0.964978000742131	0.995655521537907	0.958964487098277	0.954761801938256	1.03909728446457	0.913413161798787
CYS	0.97167031773313	0.945212428160671	1.00931667687789	1.06432245296163	0.995563642598157	0.906234596071571	1.00849215462525	0.915164895721228
GLN	1.02338603783907	0.957140032894907	1.02208613806428	1.11221929894038	0.983439586667717	0.991431434503042	1.0695833172416	1.00233288006529
GLU	1.04753584022558	0.969870115418971	0.998757303028339	1.04880321042694	0.938365273343183	0.977496723619669	1.06744731350745	0.972616382905306
GLY	1.23241434825621	1.02038018638267	0.986085617677095	1.05189811604326	0.952387404864471	0.902938131756318	0.973451319809054	0.957022399867759
HIS	0.963000571636848	0.938505500412527	0.979696240796576	1.01832144892644	0.921240607843655	0.905475383381485	0.994001404041232	0.932033048685544
ILE	1.09113900325741	0.992045681539346	1.00946140521262	1.03045772363239	0.971839480941869	1.00384847783548	1.07037760395457	0.925706312641283
LEU	1.08569441805942	0.926312560459509	0.971024811147073	1.04922431070828	0.92461351582896	0.971666240279325	1.11464037841905	0.968069666816777
LYS	1.04900609633813	0.964867795060045	0.989353315016179	1.0453546233841	0.989905829123103	1.01698440940604	1.10351124623211	0.944442691658438
PHE	1.01448848679985	0.941466636893993	0.991871619409107	1.02024856938429	0.982215447090899	0.942524887611292	1.04541921695666	0.933274246410404
PRO	1.24573002964001	1.00031781096864	1.03137023665027	1.0274902822587	0.928171138613174	0.976276880282665	1.00189591508479	0.94452976556476
SER	1.12418050757541	0.945502363346619	0.963397663880245	1.02313846006886	0.920217730884248	0.935130207295336	0.966841618128939	0.963778020291975
THR	1.00304518312455	0.931784555457267	0.949872110268638	1.05330021973356	0.952931788824226	0.9777960441531	0.976089120902129	0.941721774869594
TRP	1.08444169893491	0.956540593509702	0.98553890843609	1.1680943148847	0.908094225465135	1.00870462005424	1.03658004878528	0.886840286415587
TYR	0.681323270944682	0.719108365103148	0.647549834119855	1.03880889664649	0.90778413750426	0.917739680677477	1.15715612650617	0.943594246837553
VAL	1.04330184366565	0.956538055826332	0.974577390502139	1.05305074926562	0.935815497365825	0.944148850436216	1.03789165532971	0.941215730014361
MET	1.01388917751017	0.893890908636713	0.990495497793596	0.985566049982942	0.908957236019253	1.04851277954033	1.03574900800851	0.884932878401342
[truncated: 152 more columns]

## Sheet: SFigure 6
A and B: characterization of PoxtA-E9F6 interactions with ribosomes and preparation of samples for cryo-EM reconstructions.
A:
B:					C:
